# Supplementary material for: Erebosis of Neurons May Exist in the Brain with Alzheimer’s Disease
Source: Cells. 2025 Oct 3;14(19):1546. doi: 10.3390/cells14191546 (PMC12524094; doi:10.3390/cells14191546)
Supplement: Supplementary file 1 [file cells-14-01546-s001.zip]

Archive with 1 entries (1 files):
- cells-3883051-supplementary.pdf
